# Supplementary material for: Impaired ECM Remodeling and Macrophage Activity Define Necrosis and Regeneration Following Damage in Aged Skeletal Muscle
Source: Int J Mol Sci. 2020 Jun 27;21(13):4575. doi: 10.3390/ijms21134575 (PMC7369722; doi:10.3390/ijms21134575)
Supplement: Supplementary file 1 [file ijms-21-04575-s001.zip]

Archive with 2 entries (2 files):
- supplementary 1.pdf
- supplementary 2.xlsx
